# Supplementary material for: Preparation and Characterization of Mg-Doped Calcium Phosphate-Coated Phycocyanin Nanoparticles for Improving the Thermal Stability of Phycocyanin
Source: Foods. 2022 Feb 10;11(4):503. doi: 10.3390/foods11040503 (PMC8871242; doi:10.3390/foods11040503)
Supplement: Supplementary file 1 [file foods-11-00503-s001.zip]

Archive with 1 entries (1 files):
- foods-1544378-supplementary.pdf
